# Supplementary material for: Autophagic pathway contributes to low-nitrogen tolerance by optimizing nitrogen uptake and utilization in tomato
Source: Hortic Res. 2022 Mar 23;9:uhac068. doi: 10.1093/hr/uhac068 (PMC9164271; doi:10.1093/hr/uhac068)
Supplement: Web_Material_uhac068 [file web_material_uhac068.zip]

Archive with 2 entries (2 files):
- 20211109 Table S1. Primers used for qPCR assays.docx
- 20220216 ___ CN__ __.pdf
